# Supplementary material for: A Three-Protein Panel to Support the Diagnosis of Sepsis in Children
Source: J Clin Med. 2022 Mar 12;11(6):1563. doi: 10.3390/jcm11061563 (PMC8955185; doi:10.3390/jcm11061563)
Supplement: Supplementary file 1 [file jcm-11-01563-s001.zip]

Archive with 1 entries (1 files):
- jcm-1612869-supplementary.pdf
